# Supplementary material for: Modulation of Suppressive Activity and Proliferation of Human Regulatory T Cells by Splice-Switching Oligonucleotides Targeting FoxP3 Pre-mRNA
Source: Cells. 2023 Dec 29;13(1):77. doi: 10.3390/cells13010077 (PMC10777989; doi:10.3390/cells13010077)
Supplement: Supplementary file 1 [file cells-13-00077-s001.zip]

Archive with 1 entries (1 files):
- cells-2738424-supplementary.pdf
